# Supplementary material for: Developmental and conditional regulation of DAF-2/INSR ubiquitination in Caenorhabditis elegans
Source: G3 (Bethesda). 2025 Jan 22;15(3):jkaf009. doi: 10.1093/g3journal/jkaf009 (PMC11917487; doi:10.1093/g3journal/jkaf009)
Supplement: jkaf009_Supplementary_Data [file jkaf009_supplementary_data.zip]

Archive with 7 entries (7 files):
- Figure_S1_G3-2025-405641.pdf
- Figure_S2_G3-2025-405641.pdf
- Figure_S3_G3-2025-405641.pdf
- Figure_S4_G3-2025-405641.pdf
- Supplemental_Material_Legends_G3-2025-405641.docx
- Table_S1_G3-2025-405641.xlsx
- Table_S2_G3-2025-405641.xlsx
