# Supplementary material for: Developmental and conditional regulation of DAF-2/INSR ubiquitination in Caenorhabditis elegans
Source: G3 (Bethesda). 2025 Jan 22;15(3):jkaf009. doi: 10.1093/g3journal/jkaf009 (PMC11917487; doi:10.1093/g3journal/jkaf009)
Supplement: jkaf009_Supplementary_Data [file jkaf009_supplementary_data.zip › Table_S1_G3-2025-405641.xlsx]

## Sheet: Summary
Replicate	Strain	Genotype	Population size	Half Life	Mean Lifespan	Standard Error	Corrected p-value (relative to WT)
1	N2	wild type	50	14	13.82	0.28
1	CB1370	daf-2(e1370)	50				> 10E-09
1	IC166	daf-18(ok480)	50	10	8.78	0.43	> 10E-09
1	GA1990	daf-2(gk390525)	50	11	11.42	0.47	0.0086
2	N2	wild type	50	15	14.94	0.41
2	CB1370	daf-2(e1370)	50				> 10E-09
2	IC166	daf-18(ok480)	50	10	9.32	0.37	> 10E-09
2	GA1990	daf-2(gk390525)	50	11	11.2	0.32	> 10E-09
3	N2	wild type	50	17	16.24	0.25
3	CB1370	daf-2(e1370)	50				> 10E-09
3	IC166	daf-18(ok480)	50	7	6.86	0.27	> 10E-09
3	GA1990	daf-2(gk390525)	50	13	13.58	0.3	8.1e-07

## Sheet: Complete Data
Date	Replicate	Strain	Day	Number Plated	Number Alive	Percentage Alive
2023-03-08	1	N2	1	40	40	1
2023-03-08	1	daf-18 (ok480)	1	39	39	1
2023-03-08	1	daf-2 (e1370)	1	49	49	1
2023-03-08	1	daf-2 (gk390525)	1	48	48	1
2023-03-09	1	N2	2	40	40	1
2023-03-09	1	daf-18 (ok480)	2	39	39	1
2023-03-09	1	daf-2 (e1370)	2	49	49	1
2023-03-09	1	daf-2 (gk390525)	2	48	48	1
2023-03-10	1	N2	3	40	40	1
2023-03-10	1	daf-18 (ok480)	3	39	39	1
2023-03-10	1	daf-2 (e1370)	3	49	49	1
2023-03-10	1	daf-2 (gk390525)	3	48	48	1
2023-03-11	1	N2	4	40	40	1
2023-03-11	1	daf-18 (ok480)	4	39	39	1
2023-03-11	1	daf-2 (e1370)	4	49	49	1
2023-03-11	1	daf-2 (gk390525)	4	48	48	1
2023-03-12	1	N2	5	40	40	1
2023-03-12	1	daf-18 (ok480)	5	39	39	1
2023-03-12	1	daf-2 (e1370)	5	49	49	1
2023-03-12	1	daf-2 (gk390525)	5	48	48	1
2023-03-13	1	N2	6	40	40	1
2023-03-13	1	daf-18 (ok480)	6	39	39	1
2023-03-13	1	daf-2 (e1370)	6	49	49	1
2023-03-13	1	daf-2 (gk390525)	6	48	47	0.979167
2023-03-14	1	N2	7	40	38	0.95
2023-03-14	1	daf-18 (ok480)	7	39	39	1
2023-03-14	1	daf-2 (e1370)	7	49	49	1
2023-03-14	1	daf-2 (gk390525)	7	48	47	0.979167
2023-03-15	1	N2	8	40	38	0.95
2023-03-15	1	daf-18 (ok480)	8	39	38	0.974359
2023-03-15	1	daf-2 (e1370)	8	49	49	1
2023-03-15	1	daf-2 (gk390525)	8	48	46	0.958333
2023-03-16	1	N2	9	40	36	0.9
2023-03-16	1	daf-18 (ok480)	9	39	33	0.846154
2023-03-16	1	daf-2 (e1370)	9	49	47	0.959184
2023-03-16	1	daf-2 (gk390525)	9	48	45	0.9375
2023-03-17	1	N2	10	40	36	0.9
2023-03-17	1	daf-18 (ok480)	10	39	30	0.769231
2023-03-17	1	daf-2 (e1370)	10	49	47	0.959184
2023-03-17	1	daf-2 (gk390525)	10	48	44	0.916667
2023-03-18	1	N2	11	40	36	0.9
2023-03-18	1	daf-18 (ok480)	11	39	29	0.74359
2023-03-18	1	daf-2 (e1370)	11	49	46	0.938776
2023-03-18	1	daf-2 (gk390525)	11	48	43	0.895833
2023-03-19	1	N2	12	40	36	0.9
2023-03-19	1	daf-18 (ok480)	12	39	27	0.692308
2023-03-19	1	daf-2 (e1370)	12	49	45	0.918367
2023-03-19	1	daf-2 (gk390525)	12	48	40	0.833333
2023-03-20	1	N2	13	40	35	0.875
2023-03-20	1	daf-18 (ok480)	13	39	25	0.641026
2023-03-20	1	daf-2 (e1370)	13	49	44	0.897959
2023-03-20	1	daf-2 (gk390525)	13	48	38	0.791667
2023-03-21	1	N2	14	40	29	0.725
2023-03-21	1	daf-18 (ok480)	14	39	17	0.435897
2023-03-21	1	daf-2 (e1370)	14	49	40	0.816327
2023-03-21	1	daf-2 (gk390525)	14	48	30	0.625
2023-03-22	1	N2	15	40	25	0.625
2023-03-22	1	daf-18 (ok480)	15	39	12	0.307692
2023-03-22	1	daf-2 (e1370)	15	49	40	0.816327
2023-03-22	1	daf-2 (gk390525)	15	48	28	0.583333
2023-03-23	1	N2	16	40	16	0.4
2023-03-23	1	daf-18 (ok480)	16	39	8	0.205128
2023-03-23	1	daf-2 (e1370)	16	49	37	0.755102
2023-03-23	1	daf-2 (gk390525)	16	48	19	0.395833
2023-03-24	1	N2	17	40	12	0.3
2023-03-24	1	daf-18 (ok480)	17	39	5	0.128205
2023-03-24	1	daf-2 (e1370)	17	49	37	0.755102
2023-03-24	1	daf-2 (gk390525)	17	48	15	0.3125
2023-03-25	1	N2	18	40	10	0.25
2023-03-25	1	daf-18 (ok480)	18	39	0	0
2023-03-25	1	daf-2 (e1370)	18	49	35	0.714286
2023-03-25	1	daf-2 (gk390525)	18	48	12	0.25
2023-03-26	1	N2	19	40	7	0.175
2023-03-26	1	daf-18 (ok480)	19	39	0	0
2023-03-26	1	daf-2 (e1370)	19	49	36	0.734694
2023-03-26	1	daf-2 (gk390525)	19	48	5	0.104167
2023-03-27	1	N2	20	40	5	0.125
2023-03-27	1	daf-18 (ok480)	20	39	0	0
2023-03-27	1	daf-2 (e1370)	20	49	35	0.714286
2023-03-27	1	daf-2 (gk390525)	20	48	4	0.0833333
2023-03-28	1	N2	21	40	3	0.075
2023-03-28	1	daf-18 (ok480)	21	39	0	0
2023-03-28	1	daf-2 (e1370)	21	49	34	0.693878
2023-03-28	1	daf-2 (gk390525)	21	48	4	0.0833333
2023-03-29	1	N2	22	40	0	0
2023-03-29	1	daf-18 (ok480)	22	39	0	0
2023-03-29	1	daf-2 (e1370)	22	49	37	0.755102
2023-03-29	1	daf-2 (gk390525)	22	48	0	0
2023-03-30	1	N2	23	40	0	0
2023-03-30	1	daf-18 (ok480)	23	39	0	0
2023-03-30	1	daf-2 (e1370)	23	49	34	0.693878
2023-03-30	1	daf-2 (gk390525)	23	48	0	0
2023-03-31	1	N2	24	40	0	0
2023-03-31	1	daf-18 (ok480)	24	39	0	0
2023-03-31	1	daf-2 (e1370)	24	49	33	0.673469
2023-03-31	1	daf-2 (gk390525)	24	48	0	0
2023-04-01	1	N2	25	40	0	0
2023-04-01	1	daf-18 (ok480)	25	39	0	0
2023-04-01	1	daf-2 (e1370)	25	49	32	0.653061
2023-04-01	1	daf-2 (gk390525)	25	48	0	0
2023-04-02	1	N2	26	40	0	0
2023-04-02	1	daf-18 (ok480)	26	39	0	0
2023-04-02	1	daf-2 (e1370)	26	49	31	0.632653
2023-04-02	1	daf-2 (gk390525)	26	48	0	0
2023-04-03	1	N2	27	40	0	0
2023-04-03	1	daf-18 (ok480)	27	39	0	0
2023-04-03	1	daf-2 (e1370)	27	49	30	0.612245
2023-04-03	1	daf-2 (gk390525)	27	48	0	0
2023-04-04	1	N2	28	40	0	0
2023-04-04	1	daf-18 (ok480)	28	39	0	0
2023-04-04	1	daf-2 (e1370)	28	49	26	0.530612
2023-04-04	1	daf-2 (gk390525)	28	48	0	0
2023-04-05	1	N2	29	40	0	0
2023-04-05	1	daf-18 (ok480)	29	39	0	0
2023-04-05	1	daf-2 (e1370)	29	49	26	0.530612
2023-04-05	1	daf-2 (gk390525)	29	48	0	0
2023-04-06	1	N2	30	40	0	0
2023-04-06	1	daf-18 (ok480)	30	39	0	0
2023-04-06	1	daf-2 (e1370)	30	49	26	0.530612
2023-04-06	1	daf-2 (gk390525)	30	48	0	0
2023-04-07	1	N2	31	40	0	0
2023-04-07	1	daf-18 (ok480)	31	39	0	0
2023-04-07	1	daf-2 (e1370)	31	49	25	0.510204
2023-04-07	1	daf-2 (gk390525)	31	48	0	0
2023-04-08	1	N2	32	40	0	0
2023-04-08	1	daf-18 (ok480)	32	39	0	0
2023-04-08	1	daf-2 (e1370)	32	49	20	0.408163
2023-04-08	1	daf-2 (gk390525)	32	48	0	0
2023-04-09	1	N2	33	40	0	0
2023-04-09	1	daf-18 (ok480)	33	39	0	0
2023-04-09	1	daf-2 (e1370)	33	49	18	0.367347
2023-04-09	1	daf-2 (gk390525)	33	48	0	0
2023-04-10	1	N2	34	40	0	0
2023-04-10	1	daf-18 (ok480)	34	39	0	0
2023-04-10	1	daf-2 (e1370)	34	49	16	0.326531
2023-04-10	1	daf-2 (gk390525)	34	48	0	0
2023-04-11	1	N2	35	40	0	0
2023-04-11	1	daf-18 (ok480)	35	39	0	0
2023-04-11	1	daf-2 (e1370)	35	49	13	0.265306
2023-04-11	1	daf-2 (gk390525)	35	48	0	0
2023-04-12	1	N2	36	40	0	0
2023-04-12	1	daf-18 (ok480)	36	39	0	0
2023-04-12	1	daf-2 (e1370)	36	49	12	0.244898
2023-04-12	1	daf-2 (gk390525)	36	48	0	0
2023-04-13	1	N2	37	40	0	0
2023-04-13	1	daf-18 (ok480)	37	39	0	0
2023-04-13	1	daf-2 (e1370)	37	49	11	0.22449
2023-04-13	1	daf-2 (gk390525)	37	48	0	0
2023-04-14	1	N2	38	40	0	0
2023-04-14	1	daf-18 (ok480)	38	39	0	0
2023-04-14	1	daf-2 (e1370)	38	49	10	0.204082
2023-04-14	1	daf-2 (gk390525)	38	48	0	0
2023-04-15	1	N2	39	40	0	0
2023-04-15	1	daf-18 (ok480)	39	39	0	0
2023-04-15	1	daf-2 (e1370)	39	49	7	0.142857
2023-04-15	1	daf-2 (gk390525)	39	48	0	0
2023-04-16	1	N2	40	40	0	0
2023-04-16	1	daf-18 (ok480)	40	39	0	0
2023-04-16	1	daf-2 (e1370)	40	49	6	0.122449
2023-04-16	1	daf-2 (gk390525)	40	48	0	0
2023-04-17	1	N2	41	40	0	0
2023-04-17	1	daf-18 (ok480)	41	39	0	0
2023-04-17	1	daf-2 (e1370)	41	49	4	0.0816327
2023-04-17	1	daf-2 (gk390525)	41	48	0	0
2023-04-18	1	N2	42	40	0	0
2023-04-18	1	daf-18 (ok480)	42	39	0	0
2023-04-18	1	daf-2 (e1370)	42	49	4	0.0816327
2023-04-18	1	daf-2 (gk390525)	42	48	0	0
2023-04-19	1	N2	43	40	0	0
2023-04-19	1	daf-18 (ok480)	43	39	0	0
2023-04-19	1	daf-2 (e1370)	43	49	4	0.0816327
2023-04-19	1	daf-2 (gk390525)	43	48	0	0
2023-04-20	1	N2	44	40	0	0
2023-04-20	1	daf-18 (ok480)	44	39	0	0
2023-04-20	1	daf-2 (e1370)	44	49	3	0.0612245
2023-04-20	1	daf-2 (gk390525)	44	48	0	0
2023-04-21	1	N2	45	40	0	0
2023-04-21	1	daf-18 (ok480)	45	39	0	0
2023-04-21	1	daf-2 (e1370)	45	49	3	0.0612245
2023-04-21	1	daf-2 (gk390525)	45	48	0	0
2023-04-22	1	N2	46	40	0	0
2023-04-22	1	daf-18 (ok480)	46	39	0	0
2023-04-22	1	daf-2 (e1370)	46	49	2	0.0408163
2023-04-22	1	daf-2 (gk390525)	46	48	0	0
2023-04-23	1	N2	47	40	0	0
2023-04-23	1	daf-18 (ok480)	47	39	0	0
2023-04-23	1	daf-2 (e1370)	47	49	2	0.0408163
2023-04-23	1	daf-2 (gk390525)	47	48	0	0
2023-04-24	1	N2	48	40	0	0
2023-04-24	1	daf-18 (ok480)	48	39	0	0
2023-04-24	1	daf-2 (e1370)	48	49	2	0.0408163
2023-04-24	1	daf-2 (gk390525)	48	48	0	0
2023-04-25	1	N2	49	40	0	0
2023-04-25	1	daf-18 (ok480)	49	39	0	0
2023-04-25	1	daf-2 (e1370)	49	49	1	0.0204082
2023-04-25	1	daf-2 (gk390525)	49	48	0	0
2023-04-26	1	N2	50	40	0	0
2023-04-26	1	daf-18 (ok480)	50	39	0	0
2023-04-26	1	daf-2 (e1370)	50	49	1	0.0204082
2023-04-26	1	daf-2 (gk390525)	50	48	0	0
2023-04-27	1	N2	51	40	0	0
2023-04-27	1	daf-18 (ok480)	51	39	0	0
2023-04-27	1	daf-2 (e1370)	51	49	1	0.0204082
2023-04-27	1	daf-2 (gk390525)	51	48	0	0
2023-04-28	1	N2	52	40	0	0
2023-04-28	1	daf-18 (ok480)	52	39	0	0
2023-04-28	1	daf-2 (e1370)	52	49	0	0
2023-04-28	1	daf-2 (gk390525)	52	48	0	0
2022-03-14	2	N2	1	46	46	1
2022-03-14	2	daf-18 (ok480)	1	42	42	1
2022-03-14	2	daf-2 (e1370)	1	49	49	1
2022-03-14	2	daf-2 (gk390525)	1	41	41	1
2022-03-15	2	N2	2	46	46	1
2022-03-15	2	daf-18 (ok480)	2	42	42	1
2022-03-15	2	daf-2 (e1370)	2	49	49	1
2022-03-15	2	daf-2 (gk390525)	2	41	41	1
2022-03-16	2	N2	3	46	46	1
2022-03-16	2	daf-18 (ok480)	3	42	42	1
2022-03-16	2	daf-2 (e1370)	3	49	49	1
2022-03-16	2	daf-2 (gk390525)	3	41	41	1
2022-03-17	2	N2	4	46	46	1
2022-03-17	2	daf-18 (ok480)	4	42	42	1
2022-03-17	2	daf-2 (e1370)	4	49	49	1
2022-03-17	2	daf-2 (gk390525)	4	41	41	1
2022-03-18	2	N2	5	46	46	1
2022-03-18	2	daf-18 (ok480)	5	42	42	1
2022-03-18	2	daf-2 (e1370)	5	49	49	1
2022-03-18	2	daf-2 (gk390525)	5	41	41	1
2022-03-19	2	N2	6	46	46	1
2022-03-19	2	daf-18 (ok480)	6	42	42	1
2022-03-19	2	daf-2 (e1370)	6	49	49	1
2022-03-19	2	daf-2 (gk390525)	6	41	41	1
2022-03-20	2	N2	7	46	46	1
2022-03-20	2	daf-18 (ok480)	7	42	42	1
2022-03-20	2	daf-2 (e1370)	7	49	49	1
2022-03-20	2	daf-2 (gk390525)	7	41	41	1
2022-03-21	2	N2	8	46	41	0.891304
2022-03-21	2	daf-18 (ok480)	8	42	39	0.928571
2022-03-21	2	daf-2 (e1370)	8	49	49	1
2022-03-21	2	daf-2 (gk390525)	8	41	41	1
2022-03-22	2	N2	9	46	41	0.891304
2022-03-22	2	daf-18 (ok480)	9	42	38	0.904762
2022-03-22	2	daf-2 (e1370)	9	49	45	0.918367
2022-03-22	2	daf-2 (gk390525)	9	41	40	0.97561
2022-03-23	2	N2	10	46	39	0.847826
2022-03-23	2	daf-18 (ok480)	10	42	38	0.904762
2022-03-23	2	daf-2 (e1370)	10	49	41	0.836735
2022-03-23	2	daf-2 (gk390525)	10	41	40	0.97561
2022-03-24	2	N2	11	46	39	0.847826
2022-03-24	2	daf-18 (ok480)	11	42	32	0.761905
2022-03-24	2	daf-2 (e1370)	11	49	37	0.755102
2022-03-24	2	daf-2 (gk390525)	11	41	38	0.926829
2022-03-25	2	N2	12	46	39	0.847826
2022-03-25	2	daf-18 (ok480)	12	42	25	0.595238
2022-03-25	2	daf-2 (e1370)	12	49	37	0.755102
2022-03-25	2	daf-2 (gk390525)	12	41	33	0.804878
2022-03-26	2	N2	13	46	38	0.826087
2022-03-26	2	daf-18 (ok480)	13	42	20	0.47619
2022-03-26	2	daf-2 (e1370)	13	49	36	0.734694
2022-03-26	2	daf-2 (gk390525)	13	41	29	0.707317
2022-03-27	2	N2	14	46	35	0.76087
2022-03-27	2	daf-18 (ok480)	14	42	16	0.380952
2022-03-27	2	daf-2 (e1370)	14	49	34	0.693878
2022-03-27	2	daf-2 (gk390525)	14	41	24	0.585366
2022-03-28	2	N2	15	46	25	0.543478
2022-03-28	2	daf-18 (ok480)	15	42	10	0.238095
2022-03-28	2	daf-2 (e1370)	15	49	31	0.632653
2022-03-28	2	daf-2 (gk390525)	15	41	16	0.390244
2022-03-29	2	N2	16	46	23	0.5
2022-03-29	2	daf-18 (ok480)	16	42	2	0.047619
2022-03-29	2	daf-2 (e1370)	16	49	31	0.632653
2022-03-29	2	daf-2 (gk390525)	16	41	13	0.317073
2022-03-30	2	N2	17	46	15	0.326087
2022-03-30	2	daf-18 (ok480)	17	42	0	0
2022-03-30	2	daf-2 (e1370)	17	49	31	0.632653
2022-03-30	2	daf-2 (gk390525)	17	41	13	0.317073
2022-03-31	2	N2	18	46	13	0.282609
2022-03-31	2	daf-18 (ok480)	18	42	0	0
2022-03-31	2	daf-2 (e1370)	18	49	31	0.632653
2022-03-31	2	daf-2 (gk390525)	18	41	7	0.170732
2022-04-01	2	N2	19	46	12	0.26087
2022-04-01	2	daf-18 (ok480)	19	42	0	0
2022-04-01	2	daf-2 (e1370)	19	49	30	0.612245
2022-04-01	2	daf-2 (gk390525)	19	41	5	0.121951
2022-04-02	2	N2	20	46	10	0.217391
2022-04-02	2	daf-18 (ok480)	20	42	0	0
2022-04-02	2	daf-2 (e1370)	20	49	30	0.612245
2022-04-02	2	daf-2 (gk390525)	20	41	3	0.0731707
2022-04-03	2	N2	21	46	9	0.195652
2022-04-03	2	daf-18 (ok480)	21	42	0	0
2022-04-03	2	daf-2 (e1370)	21	49	28	0.571429
2022-04-03	2	daf-2 (gk390525)	21	41	1	0.0243902
2022-04-04	2	N2	22	46	6	0.130435
2022-04-04	2	daf-18 (ok480)	22	42	0	0
2022-04-04	2	daf-2 (e1370)	22	49	26	0.530612
2022-04-04	2	daf-2 (gk390525)	22	41	1	0.0243902
2022-04-05	2	N2	23	46	4	0.0869565
2022-04-05	2	daf-18 (ok480)	23	42	0	0
2022-04-05	2	daf-2 (e1370)	23	49	26	0.530612
2022-04-05	2	daf-2 (gk390525)	23	41	1	0.0243902
2022-04-06	2	N2	24	46	2	0.0434783
2022-04-06	2	daf-18 (ok480)	24	42	0	0
2022-04-06	2	daf-2 (e1370)	24	49	26	0.530612
2022-04-06	2	daf-2 (gk390525)	24	41	1	0.0243902
2022-04-07	2	N2	25	46	2	0.0434783
2022-04-07	2	daf-18 (ok480)	25	42	0	0
2022-04-07	2	daf-2 (e1370)	25	49	26	0.530612
2022-04-07	2	daf-2 (gk390525)	25	41	1	0.0243902
2022-04-08	2	N2	26	46	2	0.0434783
2022-04-08	2	daf-18 (ok480)	26	42	0	0
2022-04-08	2	daf-2 (e1370)	26	49	26	0.530612
2022-04-08	2	daf-2 (gk390525)	26	41	0	0
2022-04-09	2	N2	27	46	1	0.0217391
2022-04-09	2	daf-18 (ok480)	27	42	0	0
2022-04-09	2	daf-2 (e1370)	27	49	26	0.530612
2022-04-09	2	daf-2 (gk390525)	27	41	0	0
2022-04-10	2	N2	28	46	1	0.0217391
2022-04-10	2	daf-18 (ok480)	28	42	0	0
2022-04-10	2	daf-2 (e1370)	28	49	26	0.530612
2022-04-10	2	daf-2 (gk390525)	28	41	0	0
2022-04-11	2	N2	29	46	1	0.0217391
2022-04-11	2	daf-18 (ok480)	29	42	0	0
2022-04-11	2	daf-2 (e1370)	29	49	26	0.530612
2022-04-11	2	daf-2 (gk390525)	29	41	0	0
2022-04-12	2	N2	30	46	1	0.0217391
2022-04-12	2	daf-18 (ok480)	30	42	0	0
2022-04-12	2	daf-2 (e1370)	30	49	25	0.510204
2022-04-12	2	daf-2 (gk390525)	30	41	0	0
2022-04-13	2	N2	31	46	0	0
2022-04-13	2	daf-18 (ok480)	31	42	0	0
2022-04-13	2	daf-2 (e1370)	31	49	24	0.489796
2022-04-13	2	daf-2 (gk390525)	31	41	0	0
2022-04-14	2	N2	32	46	0	0
2022-04-14	2	daf-18 (ok480)	32	42	0	0
2022-04-14	2	daf-2 (e1370)	32	49	24	0.489796
2022-04-14	2	daf-2 (gk390525)	32	41	0	0
2022-04-15	2	N2	33	46	0	0
2022-04-15	2	daf-18 (ok480)	33	42	0	0
2022-04-15	2	daf-2 (e1370)	33	49	20	0.408163
2022-04-15	2	daf-2 (gk390525)	33	41	0	0
2022-04-16	2	N2	34	46	0	0
2022-04-16	2	daf-18 (ok480)	34	42	0	0
2022-04-16	2	daf-2 (e1370)	34	49	19	0.387755
2022-04-16	2	daf-2 (gk390525)	34	41	0	0
2022-04-17	2	N2	35	46	0	0
2022-04-17	2	daf-18 (ok480)	35	42	0	0
2022-04-17	2	daf-2 (e1370)	35	49	17	0.346939
2022-04-17	2	daf-2 (gk390525)	35	41	0	0
2022-04-18	2	N2	36	46	0	0
2022-04-18	2	daf-18 (ok480)	36	42	0	0
2022-04-18	2	daf-2 (e1370)	36	49	14	0.285714
2022-04-18	2	daf-2 (gk390525)	36	41	0	0
2022-04-19	2	N2	37	46	0	0
2022-04-19	2	daf-18 (ok480)	37	42	0	0
2022-04-19	2	daf-2 (e1370)	37	49	14	0.285714
2022-04-19	2	daf-2 (gk390525)	37	41	0	0
2022-04-20	2	N2	38	46	0	0
2022-04-20	2	daf-18 (ok480)	38	42	0	0
2022-04-20	2	daf-2 (e1370)	38	49	13	0.265306
2022-04-20	2	daf-2 (gk390525)	38	41	0	0
2022-04-21	2	N2	39	46	0	0
2022-04-21	2	daf-18 (ok480)	39	42	0	0
2022-04-21	2	daf-2 (e1370)	39	49	13	0.265306
2022-04-21	2	daf-2 (gk390525)	39	41	0	0
2022-04-22	2	N2	40	46	0	0
2022-04-22	2	daf-18 (ok480)	40	42	0	0
2022-04-22	2	daf-2 (e1370)	40	49	11	0.22449
2022-04-22	2	daf-2 (gk390525)	40	41	0	0
2022-04-23	2	N2	41	46	0	0
2022-04-23	2	daf-18 (ok480)	41	42	0	0
2022-04-23	2	daf-2 (e1370)	41	49	10	0.204082
2022-04-23	2	daf-2 (gk390525)	41	41	0	0
2022-04-24	2	N2	42	46	0	0
2022-04-24	2	daf-18 (ok480)	42	42	0	0
2022-04-24	2	daf-2 (e1370)	42	49	10	0.204082
2022-04-24	2	daf-2 (gk390525)	42	41	0	0
2022-04-25	2	N2	43	46	0	0
2022-04-25	2	daf-18 (ok480)	43	42	0	0
2022-04-25	2	daf-2 (e1370)	43	49	10	0.204082
2022-04-25	2	daf-2 (gk390525)	43	41	0	0
2022-04-26	2	N2	44	46	0	0
2022-04-26	2	daf-18 (ok480)	44	42	0	0
2022-04-26	2	daf-2 (e1370)	44	49	5	0.102041
2022-04-26	2	daf-2 (gk390525)	44	41	0	0
2022-04-27	2	N2	45	46	0	0
2022-04-27	2	daf-18 (ok480)	45	42	0	0
2022-04-27	2	daf-2 (e1370)	45	49	4	0.0816327
2022-04-27	2	daf-2 (gk390525)	45	41	0	0
2022-04-28	2	N2	46	46	0	0
2022-04-28	2	daf-18 (ok480)	46	42	0	0
2022-04-28	2	daf-2 (e1370)	46	49	3	0.0612245
2022-04-28	2	daf-2 (gk390525)	46	41	0	0
2022-04-29	2	N2	47	46	0	0
2022-04-29	2	daf-18 (ok480)	47	42	0	0
2022-04-29	2	daf-2 (e1370)	47	49	2	0.0408163
2022-04-29	2	daf-2 (gk390525)	47	41	0	0
2022-04-30	2	N2	48	46	0	0
2022-04-30	2	daf-18 (ok480)	48	42	0	0
2022-04-30	2	daf-2 (e1370)	48	49	2	0.0408163
2022-04-30	2	daf-2 (gk390525)	48	41	0	0
2022-05-01	2	N2	49	46	0	0
2022-05-01	2	daf-18 (ok480)	49	42	0	0
2022-05-01	2	daf-2 (e1370)	49	49	2	0.0408163
2022-05-01	2	daf-2 (gk390525)	49	41	0	0
2022-05-02	2	N2	50	46	0	0
2022-05-02	2	daf-18 (ok480)	50	42	0	0
2022-05-02	2	daf-2 (e1370)	50	49	1	0.0204082
2022-05-02	2	daf-2 (gk390525)	50	41	0	0
2022-05-03	2	N2	51	46	0	0
2022-05-03	2	daf-18 (ok480)	51	42	0	0
2022-05-03	2	daf-2 (e1370)	51	49	0	0
2022-05-03	2	daf-2 (gk390525)	51	41	0	0
2023-03-21	3	N2	1	46	46	1
2023-03-21	3	daf-18 (ok480)	1	37	37	1
2023-03-21	3	daf-2 (e1370)	1	48	48	1
2023-03-21	3	daf-2 (gk390525)	1	43	43	1
2023-03-22	3	N2	2	46	46	1
2023-03-22	3	daf-18 (ok480)	2	37	37	1
2023-03-22	3	daf-2 (e1370)	2	48	48	1
2023-03-22	3	daf-2 (gk390525)	2	43	43	1
2023-03-23	3	N2	3	46	46	1
2023-03-23	3	daf-18 (ok480)	3	37	37	1
2023-03-23	3	daf-2 (e1370)	3	48	48	1
2023-03-23	3	daf-2 (gk390525)	3	43	43	1
2023-03-24	3	N2	4	46	46	1
2023-03-24	3	daf-18 (ok480)	4	37	37	1
2023-03-24	3	daf-2 (e1370)	4	48	48	1
2023-03-24	3	daf-2 (gk390525)	4	43	43	1
2023-03-25	3	N2	5	46	46	1
2023-03-25	3	daf-18 (ok480)	5	37	37	1
2023-03-25	3	daf-2 (e1370)	5	48	48	1
2023-03-25	3	daf-2 (gk390525)	5	43	43	1
2023-03-26	3	N2	6	46	46	1
2023-03-26	3	daf-18 (ok480)	6	37	37	1
2023-03-26	3	daf-2 (e1370)	6	48	48	1
2023-03-26	3	daf-2 (gk390525)	6	43	43	1
2023-03-27	3	N2	7	46	46	1
2023-03-27	3	daf-18 (ok480)	7	37	35	0.945946
2023-03-27	3	daf-2 (e1370)	7	48	48	1
2023-03-27	3	daf-2 (gk390525)	7	43	43	1
2023-03-28	3	N2	8	46	43	0.934783
2023-03-28	3	daf-18 (ok480)	8	37	32	0.864865
2023-03-28	3	daf-2 (e1370)	8	48	48	1
2023-03-28	3	daf-2 (gk390525)	8	43	43	1
2023-03-29	3	N2	9	46	43	0.934783
2023-03-29	3	daf-18 (ok480)	9	37	28	0.756757
2023-03-29	3	daf-2 (e1370)	9	48	48	1
2023-03-29	3	daf-2 (gk390525)	9	43	43	1
2023-03-30	3	N2	10	46	41	0.891304
2023-03-30	3	daf-18 (ok480)	10	37	19	0.513514
2023-03-30	3	daf-2 (e1370)	10	48	48	1
2023-03-30	3	daf-2 (gk390525)	10	43	43	1
2023-03-31	3	N2	11	46	39	0.847826
2023-03-31	3	daf-18 (ok480)	11	37	18	0.486486
2023-03-31	3	daf-2 (e1370)	11	48	45	0.9375
2023-03-31	3	daf-2 (gk390525)	11	43	42	0.976744
2023-04-01	3	N2	12	46	35	0.76087
2023-04-01	3	daf-18 (ok480)	12	37	15	0.405405
2023-04-01	3	daf-2 (e1370)	12	48	44	0.916667
2023-04-01	3	daf-2 (gk390525)	12	43	35	0.813953
2023-04-02	3	N2	13	46	27	0.586957
2023-04-02	3	daf-18 (ok480)	13	37	9	0.243243
2023-04-02	3	daf-2 (e1370)	13	48	44	0.916667
2023-04-02	3	daf-2 (gk390525)	13	43	23	0.534884
2023-04-03	3	N2	14	46	22	0.478261
2023-04-03	3	daf-18 (ok480)	14	37	5	0.135135
2023-04-03	3	daf-2 (e1370)	14	48	42	0.875
2023-04-03	3	daf-2 (gk390525)	14	43	15	0.348837
2023-04-04	3	N2	15	46	6	0.130435
2023-04-04	3	daf-18 (ok480)	15	37	2	0.0540541
2023-04-04	3	daf-2 (e1370)	15	48	37	0.770833
2023-04-04	3	daf-2 (gk390525)	15	43	6	0.139535
2023-04-05	3	N2	16	46	5	0.108696
2023-04-05	3	daf-18 (ok480)	16	37	1	0.027027
2023-04-05	3	daf-2 (e1370)	16	48	36	0.75
2023-04-05	3	daf-2 (gk390525)	16	43	5	0.116279
2023-04-06	3	N2	17	46	2	0.0434783
2023-04-06	3	daf-18 (ok480)	17	37	0	0
2023-04-06	3	daf-2 (e1370)	17	48	36	0.75
2023-04-06	3	daf-2 (gk390525)	17	43	2	0.0465116
2023-04-07	3	N2	18	46	1	0.0217391
2023-04-07	3	daf-18 (ok480)	18	37	0	0
2023-04-07	3	daf-2 (e1370)	18	48	36	0.75
2023-04-07	3	daf-2 (gk390525)	18	43	0	0
2023-04-08	3	N2	19	46	1	0.0217391
2023-04-08	3	daf-18 (ok480)	19	37	0	0
2023-04-08	3	daf-2 (e1370)	19	48	34	0.708333
2023-04-08	3	daf-2 (gk390525)	19	43	0	0
2023-04-09	3	N2	20	46	1	0.0217391
2023-04-09	3	daf-18 (ok480)	20	37	0	0
2023-04-09	3	daf-2 (e1370)	20	48	30	0.625
2023-04-09	3	daf-2 (gk390525)	20	43	0	0
2023-04-10	3	N2	21	46	1	0.0217391
2023-04-10	3	daf-18 (ok480)	21	37	0	0
2023-04-10	3	daf-2 (e1370)	21	48	29	0.604167
2023-04-10	3	daf-2 (gk390525)	21	43	0	0
2023-04-11	3	N2	22	46	0	0
2023-04-11	3	daf-18 (ok480)	22	37	0	0
2023-04-11	3	daf-2 (e1370)	22	48	28	0.583333
2023-04-11	3	daf-2 (gk390525)	22	43	0	0
2023-04-12	3	N2	23	46	0	0
2023-04-12	3	daf-18 (ok480)	23	37	0	0
2023-04-12	3	daf-2 (e1370)	23	48	27	0.5625
2023-04-12	3	daf-2 (gk390525)	23	43	0	0
2023-04-13	3	N2	24	46	0	0
2023-04-13	3	daf-18 (ok480)	24	37	0	0
2023-04-13	3	daf-2 (e1370)	24	48	27	0.5625
2023-04-13	3	daf-2 (gk390525)	24	43	0	0
2023-04-14	3	N2	25	46	0	0
2023-04-14	3	daf-18 (ok480)	25	37	0	0
2023-04-14	3	daf-2 (e1370)	25	48	27	0.5625
2023-04-14	3	daf-2 (gk390525)	25	43	0	0
2023-04-15	3	N2	26	46	0	0
2023-04-15	3	daf-18 (ok480)	26	37	0	0
2023-04-15	3	daf-2 (e1370)	26	48	26	0.541667
2023-04-15	3	daf-2 (gk390525)	26	43	0	0
2023-04-16	3	N2	27	46	0	0
2023-04-16	3	daf-18 (ok480)	27	37	0	0
2023-04-16	3	daf-2 (e1370)	27	48	26	0.541667
2023-04-16	3	daf-2 (gk390525)	27	43	0	0
2023-04-17	3	N2	28	46	0	0
2023-04-17	3	daf-18 (ok480)	28	37	0	0
2023-04-17	3	daf-2 (e1370)	28	48	26	0.541667
2023-04-17	3	daf-2 (gk390525)	28	43	0	0
2023-04-18	3	N2	29	46	0	0
2023-04-18	3	daf-18 (ok480)	29	37	0	0
2023-04-18	3	daf-2 (e1370)	29	48	26	0.541667
2023-04-18	3	daf-2 (gk390525)	29	43	0	0
2023-04-19	3	N2	30	46	0	0
2023-04-19	3	daf-18 (ok480)	30	37	0	0
2023-04-19	3	daf-2 (e1370)	30	48	25	0.520833
2023-04-19	3	daf-2 (gk390525)	30	43	0	0
2023-04-20	3	N2	31	46	0	0
2023-04-20	3	daf-18 (ok480)	31	37	0	0
2023-04-20	3	daf-2 (e1370)	31	48	25	0.520833
2023-04-20	3	daf-2 (gk390525)	31	43	0	0
2023-04-21	3	N2	32	46	0	0
2023-04-21	3	daf-18 (ok480)	32	37	0	0
2023-04-21	3	daf-2 (e1370)	32	48	24	0.5
2023-04-21	3	daf-2 (gk390525)	32	43	0	0
2023-04-22	3	N2	33	46	0	0
2023-04-22	3	daf-18 (ok480)	33	37	0	0
2023-04-22	3	daf-2 (e1370)	33	48	24	0.5
2023-04-22	3	daf-2 (gk390525)	33	43	0	0
2023-04-23	3	N2	34	46	0	0
2023-04-23	3	daf-18 (ok480)	34	37	0	0
2023-04-23	3	daf-2 (e1370)	34	48	24	0.5
2023-04-23	3	daf-2 (gk390525)	34	43	0	0
2023-04-24	3	N2	35	46	0	0
2023-04-24	3	daf-18 (ok480)	35	37	0	0
2023-04-24	3	daf-2 (e1370)	35	48	24	0.5
2023-04-24	3	daf-2 (gk390525)	35	43	0	0
2023-04-25	3	N2	36	46	0	0
2023-04-25	3	daf-18 (ok480)	36	37	0	0
2023-04-25	3	daf-2 (e1370)	36	48	21	0.4375
2023-04-25	3	daf-2 (gk390525)	36	43	0	0
2023-04-26	3	N2	37	46	0	0
2023-04-26	3	daf-18 (ok480)	37	37	0	0
2023-04-26	3	daf-2 (e1370)	37	48	19	0.395833
2023-04-26	3	daf-2 (gk390525)	37	43	0	0
2023-04-27	3	N2	38	46	0	0
2023-04-27	3	daf-18 (ok480)	38	37	0	0
2023-04-27	3	daf-2 (e1370)	38	48	18	0.375
2023-04-27	3	daf-2 (gk390525)	38	43	0	0
2023-04-28	3	N2	39	46	0	0
2023-04-28	3	daf-18 (ok480)	39	37	0	0
2023-04-28	3	daf-2 (e1370)	39	48	17	0.354167
2023-04-28	3	daf-2 (gk390525)	39	43	0	0
2023-04-29	3	N2	40	46	0	0
2023-04-29	3	daf-18 (ok480)	40	37	0	0
2023-04-29	3	daf-2 (e1370)	40	48	15	0.3125
2023-04-29	3	daf-2 (gk390525)	40	43	0	0
2023-04-30	3	N2	41	46	0	0
2023-04-30	3	daf-18 (ok480)	41	37	0	0
2023-04-30	3	daf-2 (e1370)	41	48	14	0.291667
2023-04-30	3	daf-2 (gk390525)	41	43	0	0
2023-05-01	3	N2	42	46	0	0
2023-05-01	3	daf-18 (ok480)	42	37	0	0
2023-05-01	3	daf-2 (e1370)	42	48	13	0.270833
2023-05-01	3	daf-2 (gk390525)	42	43	0	0
2023-05-02	3	N2	43	46	0	0
2023-05-02	3	daf-18 (ok480)	43	37	0	0
2023-05-02	3	daf-2 (e1370)	43	48	10	0.208333
2023-05-02	3	daf-2 (gk390525)	43	43	0	0
2023-05-03	3	N2	44	46	0	0
2023-05-03	3	daf-18 (ok480)	44	37	0	0
2023-05-03	3	daf-2 (e1370)	44	48	8	0.166667
2023-05-03	3	daf-2 (gk390525)	44	43	0	0
2023-05-04	3	N2	45	46	0	0
2023-05-04	3	daf-18 (ok480)	45	37	0	0
2023-05-04	3	daf-2 (e1370)	45	48	6	0.125
2023-05-04	3	daf-2 (gk390525)	45	43	0	0
2023-05-05	3	N2	46	46	0	0
2023-05-05	3	daf-18 (ok480)	46	37	0	0
2023-05-05	3	daf-2 (e1370)	46	48	6	0.125
2023-05-05	3	daf-2 (gk390525)	46	43	0	0
2023-05-06	3	N2	47	46	0	0
2023-05-06	3	daf-18 (ok480)	47	37	0	0
2023-05-06	3	daf-2 (e1370)	47	48	5	0.104167
2023-05-06	3	daf-2 (gk390525)	47	43	0	0
2023-05-07	3	N2	48	46	0	0
2023-05-07	3	daf-18 (ok480)	48	37	0	0
2023-05-07	3	daf-2 (e1370)	48	48	3	0.0625
2023-05-07	3	daf-2 (gk390525)	48	43	0	0
2023-05-08	3	N2	49	46	0	0
2023-05-08	3	daf-18 (ok480)	49	37	0	0
2023-05-08	3	daf-2 (e1370)	49	48	2	0.0416667
2023-05-08	3	daf-2 (gk390525)	49	43	0	0
2023-05-09	3	N2	50	46	0	0
2023-05-09	3	daf-18 (ok480)	50	37	0	0
2023-05-09	3	daf-2 (e1370)	50	48	1	0.0208333
2023-05-09	3	daf-2 (gk390525)	50	43	0	0
2023-05-10	3	N2	51	46	0	0
2023-05-10	3	daf-18 (ok480)	51	37	0	0
2023-05-10	3	daf-2 (e1370)	51	48	1	0.0208333
2023-05-10	3	daf-2 (gk390525)	51	43	0	0
2023-05-11	3	N2	52	46	0	0
2023-05-11	3	daf-18 (ok480)	52	37	0	0
2023-05-11	3	daf-2 (e1370)	52	48	0	0
2023-05-11	3	daf-2 (gk390525)	52	43	0	0
