# Supplementary material for: Developmental and conditional regulation of DAF-2/INSR ubiquitination in Caenorhabditis elegans
Source: G3 (Bethesda). 2025 Jan 22;15(3):jkaf009. doi: 10.1093/g3journal/jkaf009 (PMC11917487; doi:10.1093/g3journal/jkaf009)
Supplement: jkaf009_Supplementary_Data [file jkaf009_supplementary_data.zip › Table_S2_G3-2025-405641.xlsx]

## Sheet: Summary
Replicate	Strain	Genotype	Average Worms Plated	Range	Half life
1	N2	wild type	90.1429	45-114	7.17109
1	GA1990	daf-2(gk390525)	90.2143	51-110	7.94362
1	CB1370	daf-2(e1370)	99.9143	15-197	15.4855
1	BR2823	chn-1(by155)	88.1429	60-106	4.83507
2	N2	wild type	90.0769	61-114	6.88767
2	GA1990	daf-2(gk390525)	90.5	68-118	7.4797
2	CB1370	daf-2(e1370)	96.5152	47-165	12.941
2	BR2823	chn-1(by155)	84.75	67-108	4.43192
3	N2	wild type	93.8461	66-111	7.25164
3	GA1990	daf-2(gk390525)	81.6667	62-101	7.24747
3	CB1370	daf-2(e1370)	90.1176	53-144	12.7024
3	BR2823	chn-1(by155)	84.4	60-104	5.43988

## Sheet: Complete Data
Strain	Replicate	Date	Day	Plated	Survived	Frequency Survived
N2	1	2022-06-24	1	80	76	0.95
daf-2 (e1370)	1	2022-06-24	1	60	60	1
daf-2 (gk390525)	1	2022-06-24	1	104	102	0.980769
N2	1	2022-06-25	2	104	98	0.942308
daf-2 (e1370)	1	2022-06-25	2	64	64	1
daf-2 (gk390525)	1	2022-06-25	2	100	100	1
N2	1	2022-06-26	3	80	66	0.825
daf-2 (e1370)	1	2022-06-26	3	96	86	0.895833
daf-2 (gk390525)	1	2022-06-26	3	84	76	0.904762
N2	1	2022-06-27	4	78	78	1
daf-2 (e1370)	1	2022-06-27	4	102	102	1
daf-2 (gk390525)	1	2022-06-27	4	72	72	1
N2	1	2022-06-28	5	106	106	1
daf-2 (e1370)	1	2022-06-28	5	104	90	0.865385
daf-2 (gk390525)	1	2022-06-28	5	118	118	1
N2	1	2022-06-29	6	64	51	0.796875
daf-2 (e1370)	1	2022-06-29	6	36	30	0.833333
daf-2 (gk390525)	1	2022-06-29	6	47	42	0.893617
N2	1	2022-06-30	7	102	62	0.607843
daf-2 (e1370)	1	2022-06-30	7	104	104	1
daf-2 (gk390525)	1	2022-06-30	7	108	108	1
N2	1	2022-07-01	8	108	88	0.814815
daf-2 (e1370)	1	2022-07-01	8	80	80	1
daf-2 (gk390525)	1	2022-07-01	8	86	72	0.837209
N2	1	2022-07-02	9	104	97	0.932692
daf-2 (e1370)	1	2022-07-02	9	112	111	0.991071
daf-2 (gk390525)	1	2022-07-02	9	76	52	0.684211
N2	1	2022-07-03	10	100	48	0.48
daf-2 (e1370)	1	2022-07-03	10	122	122	1
daf-2 (gk390525)	1	2022-07-03	10	138	72	0.521739
N2	1	2022-07-04	11	85	52	0.611765
daf-2 (e1370)	1	2022-07-04	11	74	62	0.837838
daf-2 (gk390525)	1	2022-07-04	11	71	46	0.647887
N2	1	2022-07-05	12	68	16	0.235294
daf-2 (e1370)	1	2022-07-05	12	72	69	0.958333
daf-2 (gk390525)	1	2022-07-05	12	80	46	0.575
N2	1	2022-07-06	13	82	26	0.317073
daf-2 (e1370)	1	2022-07-06	13	76	72	0.947368
daf-2 (gk390525)	1	2022-07-06	13	66	30	0.454545
N2	1	2022-07-07	14	152	18	0.118421
daf-2 (e1370)	1	2022-07-07	14	92	81	0.880435
daf-2 (gk390525)	1	2022-07-07	14	90	10	0.111111
N2	1	2022-07-08	15	80	4	0.05
daf-2 (e1370)	1	2022-07-08	15	122	90	0.737705
daf-2 (gk390525)	1	2022-07-08	15	108	18	0.166667
N2	1	2022-07-09	16	72	2	0.0277778
daf-2 (e1370)	1	2022-07-09	16	52	36	0.692308
daf-2 (gk390525)	1	2022-07-09	16	70	4	0.0571429
N2	1	2022-07-10	17	106	1	0.00943396
daf-2 (e1370)	1	2022-07-10	17	79	24	0.303797
daf-2 (gk390525)	1	2022-07-10	17	82	4	0.0487805
N2	1	2022-07-11	18	95	0	0
daf-2 (e1370)	1	2022-07-11	18	96	48	0.5
daf-2 (gk390525)	1	2022-07-11	18	81	2	0.0246914
N2	1	2022-07-12	19			0
daf-2 (e1370)	1	2022-07-12	19	94	29	0.308511
daf-2 (gk390525)	1	2022-07-12	19	87	3	0.0344828
N2	1	2022-07-13	20			0
daf-2 (e1370)	1	2022-07-13	20	104	60	0.576923
daf-2 (gk390525)	1	2022-07-13	20	120	0	0
N2	2	2022-06-24	1	85	84	0.988235
daf-2 (e1370)	2	2022-06-24	1	70	69	0.985714
daf-2 (gk390525)	2	2022-06-24	1	88	88	1
N2	2	2022-06-25	2	84	78	0.928571
daf-2 (e1370)	2	2022-06-25	2	75	74	0.986667
daf-2 (gk390525)	2	2022-06-25	2	84	83	0.988095
N2	2	2022-06-26	3	82	78	0.95122
daf-2 (e1370)	2	2022-06-26	3	95	95	1
daf-2 (gk390525)	2	2022-06-26	3	88	88	1
N2	2	2022-06-27	4	54	50	0.925926
daf-2 (e1370)	2	2022-06-27	4	85	84	0.988235
daf-2 (gk390525)	2	2022-06-27	4	50	40	0.8
N2	2	2022-06-28	5	96	64	0.666667
daf-2 (e1370)	2	2022-06-28	5	88	87	0.988636
daf-2 (gk390525)	2	2022-06-28	5	88	86	0.977273
N2	2	2022-06-29	6	72	46	0.638889
daf-2 (e1370)	2	2022-06-29	6	88	87	0.988636
daf-2 (gk390525)	2	2022-06-29	6	76	42	0.552632
N2	2	2022-06-30	7	75	61	0.813333
daf-2 (e1370)	2	2022-06-30	7	75	70	0.933333
daf-2 (gk390525)	2	2022-06-30	7	69	60	0.869565
N2	2	2022-07-01	8	75	48	0.64
daf-2 (e1370)	2	2022-07-01	8	95	94	0.989474
daf-2 (gk390525)	2	2022-07-01	8	79	45	0.56962
N2	2	2022-07-02	9	78	51	0.653846
daf-2 (e1370)	2	2022-07-02	9	106	103	0.971698
daf-2 (gk390525)	2	2022-07-02	9	80	75	0.9375
N2	2	2022-07-03	10	60	42	0.7
daf-2 (e1370)	2	2022-07-03	10	99	92	0.929293
daf-2 (gk390525)	2	2022-07-03	10	102	72	0.705882
N2	2	2022-07-04	11	100	46	0.46
daf-2 (e1370)	2	2022-07-04	11	95	90	0.947368
daf-2 (gk390525)	2	2022-07-04	11	68	52	0.764706
N2	2	2022-07-05	12	56	18	0.321429
daf-2 (e1370)	2	2022-07-05	12	71	64	0.901408
daf-2 (gk390525)	2	2022-07-05	12	104	46	0.442308
N2	2	2022-07-06	13	74	16	0.216216
daf-2 (e1370)	2	2022-07-06	13	95	88	0.926316
daf-2 (gk390525)	2	2022-07-06	13	61	7	0.114754
N2	2	2022-07-07	14	88	32	0.363636
daf-2 (e1370)	2	2022-07-07	14	75	70	0.933333
daf-2 (gk390525)	2	2022-07-07	14	80	26	0.325
N2	2	2022-07-08	15	81	3	0.037037
daf-2 (e1370)	2	2022-07-08	15	84	61	0.72619
daf-2 (gk390525)	2	2022-07-08	15	65	5	0.0769231
N2	2	2022-07-09	16	37	7	0.189189
daf-2 (e1370)	2	2022-07-09	16	102	71	0.696078
daf-2 (gk390525)	2	2022-07-09	16	108	2	0.0185185
N2	3	2022-07-22	1	73	73	1
daf-2 (gk390525)	3	2022-07-22	1	106	106	1
daf-2 (e1370)	3	2022-07-22	1	78	78	1
N2	3	2022-07-23	2	98	97	0.989796
daf-2 (gk390525)	3	2022-07-23	2	101	101	1
daf-2 (e1370)	3	2022-07-23	2	100	100	1
N2	3	2022-07-24	3	80	78	0.975
daf-2 (gk390525)	3	2022-07-24	3	74	71	0.959459
daf-2 (e1370)	3	2022-07-24	3	70	70	1
N2	3	2022-07-25	4	95	90	0.947368
daf-2 (gk390525)	3	2022-07-25	4	93	92	0.989247
daf-2 (e1370)	3	2022-07-25	4	71	71	1
N2	3	2022-07-26	5	101	74	0.732673
daf-2 (gk390525)	3	2022-07-26	5	88	72	0.818182
daf-2 (e1370)	3	2022-07-26	5	122	121	0.991803
N2	3	2022-07-27	6	75	68	0.906667
daf-2 (gk390525)	3	2022-07-27	6	74	61	0.824324
daf-2 (e1370)	3	2022-07-27	6	88	85	0.965909
N2	3	2022-07-28	7	92	78	0.847826
daf-2 (gk390525)	3	2022-07-28	7	105	95	0.904762
daf-2 (e1370)	3	2022-07-28	7	111	108	0.972973
N2	3	2022-07-29	8	108	92	0.851852
daf-2 (gk390525)	3	2022-07-29	8	102	98	0.960784
daf-2 (e1370)	3	2022-07-29	8	116	114	0.982759
N2	3	2022-07-30	9	121	60	0.495868
daf-2 (gk390525)	3	2022-07-30	9	104	72	0.692308
daf-2 (e1370)	3	2022-07-30	9	78	70	0.897436
N2	3	2022-07-31	10	86	60	0.697674
daf-2 (gk390525)	3	2022-07-31	10	82	72	0.878049
daf-2 (e1370)	3	2022-07-31	10	122	122	1
N2	3	2022-08-01	11	96	50	0.520833
daf-2 (gk390525)	3	2022-08-01	11	81	44	0.54321
daf-2 (e1370)	3	2022-08-01	11	75	69	0.92
N2	3	2022-08-02	12	111	34	0.306306
daf-2 (gk390525)	3	2022-08-02	12	123	41	0.333333
daf-2 (e1370)	3	2022-08-02	12	104	90	0.865385
N2	3	2022-08-03	13	70	10	0.142857
daf-2 (gk390525)	3	2022-08-03	13	126	14	0.111111
daf-2 (e1370)	3	2022-08-03	13	126	118	0.936508
N2	3	2022-08-04	14	95	10	0.105263
daf-2 (gk390525)	3	2022-08-04	14	78	7	0.0897436
daf-2 (e1370)	3	2022-08-04	14	88	82	0.931818
N2	3	2022-08-05	15	58	0	0
daf-2 (gk390525)	3	2022-08-05	15	102	2	0.0196078
daf-2 (e1370)	3	2022-08-05	15	120	88	0.733333
N2	3	2022-08-06	16	118	0	0
daf-2 (gk390525)	3	2022-08-06	16	108	0	0
daf-2 (e1370)	3	2022-08-06	16	98	66	0.673469
WT	1	2024-03-28	0	100	100	1
chn-1(by155)	1	2024-03-28	0	100	100	1
WT	1	2024-03-29	2	91	91	1
chn-1(by155)	1	2024-03-29	1	81	80	0.987654
WT	1	2024-03-30	3	95	93	0.978947
chn-1(by155)	1	2024-03-30	2	75	62	0.826667
WT	1	2024-03-31	4	81	71	0.876543
chn-1(by155)	1	2024-03-31	3	72	55	0.763889
WT	1	2024-04-01	5	87	62	0.712644
chn-1(by155)	1	2024-04-01	4	66	49	0.742424
WT	1	2024-04-02	6	102	80	0.784314
chn-1(by155)	1	2024-04-02	5	71	48	0.676056
WT	1	2024-04-03	7	94	78	0.829787
chn-1(by155)	1	2024-04-03	6	75	59	0.786667
WT	1	2024-04-04	8	65	56	0.861538
chn-1(by155)	1	2024-04-04	7	93	54	0.580645
WT	1	2024-04-05	9	88	62	0.704545
chn-1(by155)	1	2024-04-05	8	107	62	0.579439
WT	1	2024-04-06	10	71	35	0.492958
chn-1(by155)	1	2024-04-06	9	91	44	0.483516
WT	1	2024-04-07	11	102	48	0.470588
chn-1(by155)	1	2024-04-07	10	68	25	0.367647
WT	1	2024-04-08	12	35	17	0.485714
chn-1(by155)	1	2024-04-08	11	96	35	0.364583
WT	1	2024-04-09	13	91	48	0.527473
chn-1(by155)	1	2024-04-09	12	92	18	0.195652
WT	1	2024-04-10	14	94	46	0.489362
chn-1(by155)	1	2024-04-10	13	137	17	0.124088
WT	1	2024-04-11	15	75	31	0.413333
chn-1(by155)	1	2024-04-11	14	75	13	0.173333
WT	1	2024-04-12	16	81	21	0.259259
chn-1(by155)	1	2024-04-12	15	67	10	0.149254
WT	1	2024-04-13	17	85	16	0.188235
chn-1(by155)	1	2024-04-13	16	88	6	0.0681818
WT	1	2024-04-14	18	94	8	0.0851064
chn-1(by155)	1	2024-04-14	17	74	0	0
WT	1	2024-04-15	19	102	8	0.0784314
chn-1(by155)	1	2024-04-15	18		0	0
WT	1	2024-04-16	20	102	0	0
chn-1(by155)	1	2024-04-16	19		0	0
chn-1(by155)	1	2024-04-17	20			0
WT	2	2024-04-01	0	100	100	1
chn-1(by155)	2	2024-04-01	0	100	100	1
WT	2	2024-04-02	1	19	18	0.947368
chn-1(by155)	2	2024-04-02	1	47	41	0.87234
WT	2	2024-04-03	2	52	49	0.942308
chn-1(by155)	2	2024-04-03	2	51	39	0.764706
WT	2	2024-04-04	3	57	51	0.894737
chn-1(by155)	2	2024-04-04	3	75	47	0.626667
WT	2	2024-04-05	4	64	49	0.765625
chn-1(by155)	2	2024-04-05	4	91	52	0.571429
WT	2	2024-04-06	5	81	61	0.753086
chn-1(by155)	2	2024-04-06	5	111	44	0.396396
WT	2	2024-04-07	6	102	68	0.666667
chn-1(by155)	2	2024-04-07	6	95	24	0.252632
WT	2	2024-04-08	7	75	31	0.413333
chn-1(by155)	2	2024-04-08	7	81	5	0.0617284
WT	2	2024-04-09	8	54	28	0.518519
chn-1(by155)	2	2024-04-09	8	96	14	0.145833
WT	2	2024-04-10	9	81	30	0.37037
chn-1(by155)	2	2024-04-10	9	89	31	0.348315
WT	2	2024-04-11	10	78	32	0.410256
chn-1(by155)	2	2024-04-11	10	60	21	0.35
WT	2	2024-04-12	11	62	17	0.274194
chn-1(by155)	2	2024-04-12	11	48	12	0.25
WT	2	2024-04-13	12	87	29	0.333333
chn-1(by155)	2	2024-04-13	12	89	6	0.0674157
WT	2	2024-04-14	13	76	20	0.263158
chn-1(by155)	2	2024-04-14	13	70	2	0.0285714
WT	2	2024-04-15	14	75	4	0.0533333
chn-1(by155)	2	2024-04-15	14	69	1	0.0144928
WT	2	2024-04-16	15	108	6	0.0555556
chn-1(by155)	2	2024-04-16	15			0
WT	2	2024-04-17	16	75	0	0
chn-1(by155)	2	2024-04-17	16			0
WT	3	2024-04-05	0	100	100	1
chn-1(by155)	3	2024-04-05	0	100	100	1
WT	3	2024-04-06	1	78	75	0.961538
chn-1(by155)	3	2024-04-06	1	53	47	0.886792
WT	3	2024-04-07	2	102	98	0.960784
chn-1(by155)	3	2024-04-07	2	77	66	0.857143
WT	3	2024-04-08	3	75	65	0.866667
chn-1(by155)	3	2024-04-08	3	84	55	0.654762
WT	3	2024-04-09	4	94	77	0.819149
chn-1(by155)	3	2024-04-09	4	99	54	0.545455
WT	3	2024-04-10	5	74	51	0.689189
chn-1(by155)	3	2024-04-10	5	75	28	0.373333
WT	3	2024-04-11	6	73	58	0.794521
chn-1(by155)	3	2024-04-11	6	52	13	0.25
WT	3	2024-04-12	7	105	65	0.619048
chn-1(by155)	3	2024-04-12	7	80	2	0.025
WT	3	2024-04-13	8	71	40	0.56338
chn-1(by155)	3	2024-04-13	8	89	10	0.11236
WT	3	2024-04-14	9	83	41	0.493976
chn-1(by155)	3	2024-04-14	9	74	8	0.108108
WT	3	2024-04-15	10	97	44	0.453608
chn-1(by155)	3	2024-04-15	10	59	0	0
WT	3	2024-04-16	11	102	44	0.431373
chn-1(by155)	3	2024-04-16	11			0
WT	3	2024-04-17	12	90	21	0.233333
chn-1(by155)	3	2024-04-17	12			0
WT	3	2024-04-18	13	102	20	0.196078
chn-1(by155)	3	2024-04-18	13			0
WT	3	2024-04-19	14	99	8	0.0808081
chn-1(by155)	3	2024-04-19	14			0
WT	3	2024-04-20	15	87	9	0.103448
chn-1(by155)	3	2024-04-20	15			0
WT	3	2024-04-21	16	109	2	0.0183486
chn-1(by155)	3	2024-04-21	16			0
WT	3	2024-04-22	17	104	0	0
chn-1(by155)	3	2024-04-22	17			0
